# Supplementary material for: Habitat preference of blackflies in Omo Gibe river basin (southwest Ethiopia): Implications for onchocerciasis elimination and control
Source: PLoS One. 2022 Mar 4;17(3):e0264750. doi: 10.1371/journal.pone.0264750 (PMC8896702; doi:10.1371/journal.pone.0264750)
Supplement: S1 Data — (XLSX) [file pone.0264750.s003.xlsx]

## Sheet: Dataset_blackfly 
Site No.	S. damnosum_abundance	S. damnosum_occurrence	Season	Altitude	DOsat	DOconc	BOD5	TSS	TDS	pH	Conductivity	Turbidity	Watertemperature	Chloride	Alkalinity	Nitrate	Ammonia	Orthophosphate	Totalphosphorus	Calcium	Magnesium	Totalhardness	Waterdepth	Waterwidth	Flowvelocity	Discharge	Vegetationcover	Canopycover	Streambedparticle	Majorlanduse	Perlidae	Baetidae	Gomphidae	Libellulidae	Aeshnidae	Coenagrionidae	Dytiscidae	Hydrometridae	Hydropsychididae	Chironomidae
1	48	Present	dry	1707	101.4	7.05	3.18	91.2	60	7.2	78.7	338	23.5	3.9988	2	0.125	0.1098	0.234	0.5	14	2	16	0.18	4.5	0.53	0.4293	Open	None	Boulder	Shrub	0	45	7	0	0	0	0	0	0	2
2	34	Present	dry	1718	77.2	5.22	1.39	722.8	60	6.94	76.9	78.8	24.9	6.9978	1	0.1	0.06466	0.629	1.772	6	2	8	0.8	6.5	0.46	2.392	Bush	Partial	Boulder	Farmland	5	0	1	6	1	6	2	0	0	2
3	24	Present	dry	1712	100.3	7.01	1.12	39.2	90	7.17	131.6	71.3	24.7	5.9981	22	0.15	0.06344	0.179	0.291	12	8	20	0.6	0.3	0.26	0.0468	Open	None	Boulder	Farmland	0	0	1	0	0	4	0	0	0	2
4	0	Absent	dry	1676	95.2	6.45	2.5	41.3	68	7.12	123.4	54.2	23.4	4.7	17	0.21	0.03	0.12	0.18	15	5	20	0.43	0.2	0.45	0.0387	Bush	Partial	Boulder	Farmland	0	20	0	0	0	0	0	0	0	0
5	0	Absent	dry	1600	97.8	7.26	0.27	16.8	70	7.72	110.2	30.7	20.9	2.9991	12	0.125	0.04636	0.259	0.59	24	24	48	0.25	1.1	0.35	0.09625	Bush	None	Boulder	Shrub	0	0	2	4	0	36	0	1	0	12
6	0	Absent	dry	1581	100	7.92	2.12	30.4	70	7.11	100.9	53	23	2.9991	14	0.1	0.05002	0.134	0.394	12	8	20	1.5	1.12	0.45	0.756	Bush	Partial	Boulder	Wetland	0	27	0	3	0	1	0	0	0	0
7	5	Present	dry	1576	96.4	6.7	6.54	45.4	65	6.4	34	7.15	22.9	13.9957	26	0.0044427	0.7967	0.5355	0.97002	20	10	30	0.3	0.5	0.3	0.045	Forest	Partial	Boulder	Wetland	0	0	0	0	0	2	0	0	0	0
8	0	Absent	dry	1563	95.9	6.21	6.21	34	64	7.32	37	7.24	21.1	19.9938	124	0.00088854	0.4369	0.5355	1.0098	20	52	72	0.25	0.5	0.24	0.03	Forest	Partial	Boulder	Shrub	0	10	0	2	0	0	0	0	0	0
9	53	Present	dry	1684	96.2	6.54	6.54	32.8	75	6.89	38	7.11	23.1	9.9969	20	0.00266562	0.5397	0.51102	1.39842	22	2	24	0.35	0.3	0.31	0.03255	Forest	Complete	Boulder	Shrub	2	1	7	0	0	0	0	0	0	0
10	15	Present	dry	1686	96.1	6.58	6.58	33.7	45	7.31	33	7.33	22.4	11.9963	48	0.00177708	0.4112	0.40698	30.6612	28	22	50	0.2	0.4	0.21	0.0168	Forest	None	Boulder	Wetland	0	0	0	0	0	3	0	0	0	0
11	0	Absent	dry	1769	81.4	5.8	5.8	45.1	54	7.11	46	7.23	23	15.995	42	0.00355416	0.4112	0.98226	15.6366	29	59.4	88.4	0.3	0.25	0.25	0.01875	Bush	None	Smallstone	Farmland	0	0	0	3	0	6	0	0	0	2
12	27	Present	dry	1886	98	6.58	1.02	73.2	80	6.95	99.4	48.7	23.8	2.9991	6	0.125	0.06222	0.222	0.241	24	4	28	1.5	0.8	0.33	0.396	Forest	Complete	Boulder	Shrub	0	0	3	2	0	4	0	0	0	5
13	66	Present	dry	1702	97.5	6.45	6.65	67.55	67	6.57	52	7.43	23.2	13.9957	36	0.00088854	0.6425	0.26928	1.1628	33	4	37	0.15	0.25	0.25	0.009375	Forest	None	Smallstone	Farmland	0	0	1	0	0	0	0	0	0	0
14	0	Absent	dry	1721	98.1	6.48	6.53	79.49	69	7.2	66	7.43	23.5	11.9963	40	0.00088854	0.7453	0.37332	36.108	40	20	60	0.2	0.15	0.27	0.0081	Forest	None	Smallstone	Farmland	0	0	0	7	0	0	0	0	0	0
15	0	Absent	dry	1778	99.3	6.44	1.45	4.4	60	7.61	85.9	67	26.4	5.9981	1	0.15	0.07808	0.399	0.215	14	2	16	0.3	0.8	0.4	0.096	Bush	None	Boulder	Wetland	0	0	0	0	0	0	0	0	0	41
16	37	Present	dry	1785	94.2	6.22	0.72	8.8	70	6.92	89.4	82.4	25.9	6.9978	4	0.125	0.07076	0.331	0.608	8	4	12	0.45	1.5	0.41	0.27675	Open	None	Boulder	Farmland	0	1	0	0	0	0	0	0	2	2
17	58	Present	dry	1738	94.2	5.67	1.48	16.8	70	6.56	39.1	17.2	20	2.9991	12	0.025	0.06588	0.08	0.154	12	4	16	0.5	0.75	0.35	0.13125	Open	None	Boulder	Shrub	0	7	0	1	0	0	2	0	2	0
18	21	Present	dry	1740	101.3	7.08	7.08	63.1	67	6.33	44	21.5	24.4	39.9876	28	0.0044427	0.0514	0.18666	0.62424	24	16	40	0.1	0.4	0.35	0.014	Bush	Partial	Boulder	Wetland	0	10	0	0	0	0	0	0	3	0
19	6	Present	dry	1754	110	6.12	6.03	45.4	62	7.3	76	7.53	22.1	13.9957	40	0.00088854	0.3084	0.35	0.45	37	10	47	0.5	5	0.56	1.4	Bush	Partial	Boulder	Farmland	0	35	0	0	0	0	0	0	3	0
20	0	Absent	dry	1751	102.7	7.1	7.08	52.1	45	6.48	77	7.56	23.7	19.9938	36	0.00355416	0.1799	0.30906	0.88	30	16	46	0.5	20	0.4	4	Bush	Partial	Boulder	Wetland	0	1	0	0	0	0	0	0	3	0
21	108	Present	dry	1766	105.8	7.23	1.11	23.6	70	8.08	111.7	10.23	26.4	5.9981	10	0.075	0.07442	0.058	0.126	24	4	28	0.05	0.9	0.61	0.02745	Bush	Partial	Boulder	Shrub	0	0	0	0	0	0	0	0	3	33
22	0	Absent	dry	1768	100.3	7.25	3.55	67.1	50	6.5	39.2	254	22.4	3.9988	1	0.375	0.5063	0.958	0.825	24	8	32	0.3	0.16	0.3	0.0144	Open	None	Silt	Farmland	16	5	0	0	0	4	0	0	3	1
23	205	Present	dry	2080	101.6	7.73	2.66	106.8	40	7.63	55.4	26	21	1.9994	1	0.125	0.13664	0.209	0.378	12	4	16	0.4	0.95	0.6	0.228	Bush	Partial	Boulder	Shrub	1	45	0	1	0	0	0	0	4	0
24	64	Present	dry	2078	101.3	6.8	3.73	84.4	50	7.61	61.9	51.7	23	6.9978	1	0.1	0.427	0.247	0.369	6	6	12	0.3	1	0.55	0.165	Bush	None	Boulder	Farmland	0	7	0	0	0	0	0	0	4	7
25	31	Present	dry	2101	101.1	7.2	2.23	94.4	40	7.58	59.1	92.5	20	2.9991	1	0.2	0.47824	0.288	0.545	10	6	16	0.4	1.2	0.55	0.264	Forest	Partial	Boulder	Wetland	0	3	0	3	1	0	0	0	4	29
26	26	Present	dry	1749	93.6	6.53	6.52	67.5	67	6.3	68	7.44	22.5	13.9957	38	0.00177708	0.0514	0.30906	0.48654	26	24	50	0.6	20	0.57	6.84	Bush	None	Boulder	Shrub	0	0	0	14	0	10	0	0	4	4
27	53	Present	dry	1752	89.1	5.94	4.93	119.6	100	7.42	170.4	9.77	25.3	4.9985	34	0.1	0.07808	0.983	0.683	20	16	36	0.5	0.5	0.4	0.1	Bush	None	Silt	Shrub	0	13	0	0	0	1	0	0	4	0
28	92	Present	dry	1955	100.5	6.98	0.56	34.4	80	7.21	97.8	24.7	21.9	2.9991	14	0.025	0.04758	0.05	0.134	28	8	36	0.2	0.45	0.35	0.0315	Forest	Partial	Boulder	Forest	0	32	1	0	0	0	0	1	4	0
29	283	Present	dry	1964	100.9	7.78	1.21	68	100	7.48	149.5	28.3	23.4	4.9985	38	0.1	0.0427	0.088	0.137	40	12	52	0.4	1.7	0.45	0.306	Forest	Complete	Boulder	Wetland	0	0	0	2	2	0	0	0	5	0
30	18	Present	dry	1964	85.8	5.97	1.05	78.8	60	6.64	72.3	82.7	23.4	3.9988	1	0.225	0.1281	0.39	0.647	12	4	16	1	2.5	0.35	0.875	Bush	None	Boulder	Shrub	1	8	0	3	0	11	0	0	5	7
31	65	Present	dry	1685	93.2	6.31	1.17	101.2	60	6.88	86.2	98	24.5	3.9988	4	0.15	0.05246	0.395	0.636	20	4	24	0.4	2.5	0.49	0.49	Open	None	Boulder	Forest	0	0.3	0	4	0	19	0	0	5	2
32	0	Absent	dry	1788	94.2	6.54	3.4	53.06	46	6.4	65	52.2	21.8	27	0	0.15	0.18	0.73	1.74	7	31	38	2.3	0.8	0.21	0.3864	Forest	Partial	Boulder	Settlement	0	4	0	0	0	16	0	0	5	4
33	2	Present	dry	1508	100.1	7.05	5.73	22.4	100	8.18	174.6	54.8	22.1	4.9985	34	0.1	0.0549	0.329	0.419	26	6	32	0.22	5.5	0.19	0.2299	Forest	Partial	Boulder	Farmland	0	5	0	6	0	0	0	0	5	3
34	0	Absent	dry	1836	103.3	7.15	1.72	24.8	90	7.45	58	52.2	22.7	6.9978	40	0.1	0.23302	0.262	0.412	28	52	80	0.2	2.5	0.5	0.25	Open	Complete	Boulder	Farmland	0	1	0	1	0	11	0	0	5	6
35	6	Present	dry	1830	97	6.8	1.04	8	60	7.86	176.4	149	22.8	5.9981	1	0.2	0.12444	0.687	0.624	16	8	24	0.7	0.18	0.25	0.0315	Bush	Partial	Boulder	Wetland	0	13	0	0	0	1	0	0	5	2
36	49	Present	dry	1755	86.5	6.15	1.13	10.8	70	7.03	95.8	78.9	23.9	3.9988	10	0.1	0.061	0.403	0.623	4	4	8	0.4	0.12	0.43	0.02064	Bush	Partial	Boulder	Forest	0	16	2	1	0	3	0	0	5	1
37	44	Present	dry	1738	98.6	6.57	1.54	37.2	70	6.95	90.6	55	25.4	5.9981	4	0.05	0.05002	0.079	0.428	24	4	28	0.3	0.6	0.61	0.1098	Open	None	Sand	Forest	3	35	0	0	0	0	0	0	5	0
38	0	Absent	dry	1525	98.6	6.55	0.94	0.8	70	7.28	92.6	68	25.6	4.9985	6	0.075	0.08174	0.702	0.679	24	4	28	0.35	0.5	0.65	0.11375	Bush	None	Sand	Shrub	10	0	0	0	0	0	5	0	5	1
39	59	Present	dry	1600	103.7	6.94	2.57	44	80	7.52	108.9	25.8	25.9	6.9978	10	0.425	0.04392	0.073	0.191	24	4	28	0.4	1.1	1	0.44	Bush	Partial	Boulder	Wetland	0	0	0	0	0	0	0	0	5	5
40	7	Present	dry	1717	101.4	7.06	4.02	2.8	60	7.33	70.8	45.3	24.3	3.9988	4	0.05	0.08174	0.844	0.365	16	4	20	0.6	0.9	0.5	0.27	Bush	Partial	Boulder	Wetland	0	0	0	0	2	0	0	0	5	0
41	20	Present	dry	1705	101.7	7.55	1.02	4.8	70	7.43	45	90.6	19.9	4.9985	4	0.15	0.07686	1.163	1.251	24	8	32	0.55	0.85	0.45	0.210375	Open	None	Boulder	Forest	0	41	0	0	0	0	0	0	5	21
42	4	Present	dry	1608	108.7	7.35	0.63	18	120	8.35	71.8	19.7	24.9	1.9994	4	0	0.10004	0.102	0.185	16	8	24	0.15	1.1	0.98	0.1617	Bush	Partial	Boulder	Shrub	0	0	0	0	0	0	0	0	6	4
43	0	Absent	dry	1583	101.3	6.76	1.36	16.4	80	6.92	114.1	34	24.9	4.9985	12	0.25	0.05002	0.168	0.321	24	4	28	0.3	0.65	0.38	0.0741	Forest	Partial	Boulder	Forest	0	6	0	6	4	0	0	0	6	2
44	15	Present	dry	1725	85.5	6.33	3.99	2.4	70	7.62	94.5	42.5	20.7	1.9994	12	0.05	0.06954	0.552	0.378	32	4	36	0.4	1.5	0.08	0.048	Bush	None	Boulder	Forest	0	12	0	0	0	0	0	0	6	2
45	1	Present	dry	1651	87.4	6.31	2.08	76.4	70	7.1	98.6	36.1	22	5.9981	12	0	0.0488	0.115	0.362	28	8	36	0.25	1.6	0.08	0.032	Bush	Partial	Boulder	Forest	0	7	0	0	0	1	0	0	7	0
46	18	Present	dry	1590	95.1	7.11	0.8	50	70	6.91	92.8	52	18.5	5.9981	8	0.025	0.08906	0.103	0.306	24	4	28	0.5	0.7	0.32	0.112	Open	None	Boulder	Settlement	0	7	0	0	0	0	0	0	7	0
47	57	Present	dry	1595	100.2	7.26	0.96	94.8	40	6.64	53.3	46.6	22.5	2.9991	1	0.15	0.07808	0.428	0.529	12	12	24	0.8	0.95	0.47	0.3572	Bush	Partial	Boulder	Shrub	0	5	0	0	0	4	0	0	9	0
48	0	Absent	dry	1588	89.45	7.72	5.2	11.2	40	6.78	61.3	82	21.6	9.9969	44	6.94	18.7	14.5	19.7	0.08857	0.03341	0.12198	0.25	4.5	1.3	1.4625	Forest	Partial	Smallstone	Forest	0	17	1	0	0	0	0	0	9	3
49	62	Present	dry	1941	95.3	6.89	2	71.2	100	7.51	56.1	66.2	23.8	6.9978	1	0.025	0.06466	0.429	0.574	4	4	8	2.4	5.5	1.5	19.8	Open	Complete	Silt	Forest	0	0	0	3	0	1	1	0	10	14
50	152	Present	dry	1953	100.03	7.42	0.3	61.2	70	7.34	106	482	23.3	3.9988	10	0.3	0.11956	0.88	0.431	20	4	24	0.3	1.1	0.5	0.165	Bush	Partial	Boulder	Forest	0	0	0	1	0	2	0	0	10	0
51	64	Present	dry	1932	101.4	7.07	1.07	4	80	7.44	121.2	377	23.8	7.9975	8	0.325	0.09028	1.524	0.503	28	8	36	0.35	1	0.48	0.168	Open	None	Boulder	Wetland	0	4	0	50	10	?	0	0	10	0
52	87	Present	dry	1248	98	6.71	1.98	0.8	70	7.49	90.4	90.2	24.4	4.9985	32	0.2	0.0915	0.563	0.691	12	4	16	0.3	0.8	0.32	0.0768	Bush	None	Boulder	Farmland	0	3	1	0	0	0	0	0	10	3
53	0	Absent	dry	1816	102.4	7.25	6.1	40.8	59	6.45	78.4	76.7	23.6	17.9944	44	7.78	20.1	0.6	1.19	0.08857	0.14135	0.22992	0.35	1	0.4	0.14	Bush	None	Smallstone	Farmland	0	10	0	0	0	0	0	0	10	5
54	32	Present	dry	1633	95.7	7.77	6.03	5.6	35	6.94	75.3	82.9	24.7	13.9957	32	6.36	21.5	0.8	1.7	0.08857	0.03855	0.12712	0.3	1.5	0.7	0.315	Bush	Partial	Smallstone	Wetland	0	15	4	0	0	10	0	0	10	3
55	57	Present	dry	1680	100.2	7.26	0.96	94.8	40	6.64	53.3	46.6	22.5	2.9991	1	0.15	0.07808	0.428	0.529	12	12	24	0.8	0.95	0.47	0.3572	Bush	Partial	Boulder	Shrub	0	17	0	3	0	21	0	0	10	7
56	76	Present	dry	1738	103.9	7.25	0.55	3.6	70	6.99	85.1	42.1	24.2	5.9981	6	0.125	0.1037	0.196	0.352	24	12	36	0.6	2.8	0.5	0.84	Bush	None	Boulder	Shrub	0	23	8	0	0	8	0	0	11	4
57	0	Absent	dry	1775	102.8	6.8	0.99	43.6	70	6.87	87	66.3	25.4	3.9988	8	0.025	0.07442	0.245	0.462	36	16	52	0.5	0.8	0.45	0.18	Bush	Partial	Boulder	Forest	0	5	0	0	0	0	0	0	11	41
58	34	Present	dry	1680	90.2	6	1.36	356.4	80	7.57	133.4	269	28.1	6.9978	10	0.125	0.09638	0.647	1.602	16	8	24	0.2	2	0.37	0.148	Bush	Partial	Boulder	Shrub	0	7	0	0	0	0	0	0	11	2
59	117	Present	dry	1672	97	6.93	1.03	60.4	40	7.48	54	44.9	24.2	2.9991	1	0.125	0.24644	0.233	0.291	12	8	20	2.4	6.5	1.2	18.72	Open	None	Silt	Wetland	0	74	80	0	0	0	0	0	12	20
60	0	Absent	dry	1685	94.4	7.02	1.65	79.6	70	7.53	95	183	22	1.9994	4	0.125	0.09638	0.345	0.641	18	2	20	0.2	0.5	0.22	0.022	Bush	Partial	Rubble	Settlement	0	24	0	0	0	0	0	0	12	80
61	0	Absent	dry	1772	97	6.21	0.97	210	90	7.75	146.5	152	21.8	4.9985	18	0.125	0.09028	0.208	1.342	16	8	24	0.35	0.97	0.43	0.145985	Bush	Partial	Boulder	Farmland	0	21	0	1	0	2	0	0	12	0
62	0	Absent	dry	1772	104.4	6.97	1.01	78.2	70	8.2	109.9	26	24.8	4.6843	8	0.12	0.11956	0.4	0.57	18	8	26	0.18	6	0.24	0.2592	Forest	Partial	Boulder	Wetland	6	24	0	0	0	0	0	0	12	1
63	0	Absent	dry	1709	103.4	7.15	5.31	28.4	23	6.56	47.2	93.8	22.2	8.7355	29	7.33	18.4	9.32	64.1	0.00084554	0.03655	0.0373955	0.2	2	0.34	0.136	Forest	Partial	Smallstone	Farmland	0	1	0	0	0	3	0	0	13	14
64	74	Present	dry	1300	100	7.03	1.01	95	32	7.12	61	41.1	25	13.9957	30	0.00737488	0.2313	0.37638	14.1678	24	26	50	0.6	12	1.2	8.64	Open	None	Smallstone	Settlement	0	38	0	0	0	0	0	0	13	1
65	53	Present	dry	1235	101.1	6.54	1.33	122	55	7.12	84	18.3	27.2	19.9938	30	0.00088854	0.257	0.2295	0.66402	38	2	40	0.4	4	0.45	0.72	Bush	None	Smallstone	Farmland	1	11	0	0	0	1	0	0	14	5
66	26	Present	dry	1333	103.1	6.71	1.56	33.3333	53	7.01	83	19.1	28	19.9938	30	0.00266562	0.42405	0.22644	0.54162	20	0	20	0.4	4	0.5	0.8	Bush	None	Smallstone	Wetland	0	28	3	0	0	2	0	2	14	10
67	48	Present	dry	1358	93.1	6.28	0.78	55	37	7.11	58	37.9	25.9	7.99752	32	0.00177708	0.5911	0.42534	0.9486	24	54	78	0.7	11	0.6	4.62	Bush	None	Smallstone	Farmland	0	14	18	0	0	0	0	0	14	0
68	79	Present	dry	1799	100	7.2	0.62	54	40	7.21	64	11.68	21.9	11.9963	22	0.00177708	0.39835	0.55998	0.6732	20	10	30	0.4	6	0.6	1.44	Bush	Partial	Boulder	Farmland	1	0	0	6	1	2	0	0	15	3
69	0	Absent	dry	1797	97	6.54	0.23	95	42	7.14	62	46.9	26.3	19.9938	24	0.00621978	0.1799	0.25704	0.48042	12	22	34	0.3	6	0.7	1.26	Bush	None	Boulder	Shrub	17	1	0	1	0	0	0	0	15	0
70	52	Present	wet	1707	97.4	6.57	2.27	85.6667	35	7.15	54	49	26.2	13.9957	26	0.0044427	0.7967	0.5355	0.97002	20	10	30	0.5	6	0.8	2.4	Forest	Partial	Boulder	Farmland	0	2	0	1	0	0	1	0	15	2
71	11	Present	wet	1718	95.9	6.21	0.27	92.6667	37	7.24	57	35.4	28.1	19.9938	124	0.00088854	0.4369	0.5355	1.0098	20	52	72	0.3	3	0.8	0.72	Forest	Partial	Smallstone	Farmland	0	13	2	5	0	0	0	0	16	0
72	72	Present	wet	1712	98.4	6.55	0.25	235.667	29	7.15	45	108	26.1	9.9969	20	0.00266562	0.5397	0.51102	1.39842	22	2	24	0.4	10	0.85	3.4	Forest	Complete	Smallstone	Farmland	0	30	0	1	0	0	0	0	16	1
73	83	Present	wet	1676	96.1	6.58	0.88	196.333	33	7.33	52	75.6	25.1	11.9963	48	0.00177708	0.4112	0.40698	3.6612	28	22	50	0.4	10	1	4	Forest	None	Boulder	Shrub	0	58	1	0	0	0	0	0	16	0
74	0	Absent	wet	1600	81.4	5.8	3.72	264.667	46	7.4	72	28.3	25.1	15.995	42	0.00355416	0.4112	0.98226	15.6366	29.54	58.86	88.4	0.4	2.5	0.7	0.7	Bush	None	Smallstone	Wetland	0	28	2	10	0	5	0	0	16	0
75	94	Present	wet	1581	96.7	6.5	0.38	96.3333	33	7.38	52	24.9	24	13.9957	26	0.00088854	0.3341	0.3519	14.7492	28	48	76	0.4	3	0.8	0.96	Forest	Partial	Boulder	Wetland	0	68	0	1	0	0	0	0	16	0
76	276	Present	wet	1576	98	6.65	0.45	70	52	7.43	83	30.8	23.8	13.9957	34	0.00088854	0.6425	0.26928	1.1628	32	4	36	0.4	3	0.6	0.72	Forest	None	Boulder	Shrub	0	0	0	0	0	0	0	0	16	0
77	43	Present	wet	1563	99	6.93	0.63	103	66	7.43	102	58.1	22.6	11.9963	40	0.00088854	0.7453	0.37332	3.108	40	20	60	0.4	2.5	0.8	0.8	Forest	None	Smallstone	Shrub	0	26	2	0	0	0	0	0	17	0
78	0	Absent	wet	1684	101.6	7.52	4.24	13	42	7.14	65	12.59	19.8	17.9944	28	0.00177708	1.32355	0.17442	0.67932	28	16	44	0.5	5	1.2	3	Bush	None	Smallstone	Wetland	1	6	0	5	0	1	0	0	18	0
79	0	Absent	wet	1686	102.6	7.35	4.24	10	43	7.2	67	16.52	21.4	19.9938	32	0.00355416	1.34925	0.17442	0.67932	32	16	48	0.4	6	1	2.4	Bush	None	Smallstone	Farmland	0	4	0	7	0	0	0	0	20	58
80	72	Present	wet	1769	106.4	7.45	1.5	44	44	7.4	66	27.9	22.7	17.9944	28	0.00266562	0.03855	0.17748	0.62424	20	10	30	0.5	6.5	1	3.25	Bush	Partial	Boulder	Shrub	0	13	3	2	2	1	0	0	20	0
81	34	Present	wet	1886	102.3	7.08	2.33	32.6667	44	7.45	68	28.1	23.7	39.9876	28	0.0044427	0.0514	0.18666	0.62424	24	16	40	0.3	10	0.9	2.7	Bush	Partial	Boulder	Farmland	0	52	4	39	?	7	0	0	21	?
82	23	Present	wet	1702	100.9	6.03	0.01	53.3333	76	7.53	114	26.4	23.6	13.9957	40	0.00088854	0.3084	0.39474	0.43452	36	10	46	0.4	8	0.9	2.88	Bush	Partial	Boulder	Farmland	4	164	0	11	0	0	0	0	21	0
83	48	Present	wet	1721	101.7	7.08	1.29	34	77	7.56	120	24.1	22.7	19.9938	36	0.00355416	0.1799	0.30906	0.8721	30	16	46	0.4	11	0.9	3.96	Bush	Partial	Smallstone	Wetland	0	21	7	3	0	0	0	0	21	0
84	123	Present	wet	1778	99.4	7.05	1.6	188.667	40	7.57	62	446	21.7	13.9957	26	0.00533124	2.50575	1.10466	2.40822	16	28	44	0.6	12	0.9	6.48	Bush	Partial	Boulder	Farmland	1	26	0	0	0	3	0	0	22	1
85	89	Present	wet	1785	98.7	6.98	1.32	223.667	40	7.59	61	516	22	13.9957	30	0.0044427	2.5443	1.42596	3.78216	20	2	22	0.6	9	1.2	6.48	Bush	Partial	Boulder	Shrub	0	5	1	2	0	2	0	0	22	0
86	123	Present	wet	1738	98.5	6.72	0.61	22.6667	30	7.39	47	18.8	21.2	13.9957	20	0.00177708	2.12025	0.14076	1.29438	14	6	20	0.25	4	0.8	0.8	Bush	None	Smallstone	Wetland	0	12	0	0	0	2	0	0	22	3
87	62	Present	wet	1740	101.9	7.18	1.14	57.3333	31	7.41	49	26.9	20.9	17.9944	28	0.00088854	0.2313	0.09792	6.7932	10	30	40	0.5	4	1	2	Forest	Partial	Smallstone	Farmland	1	62	0	1	0	0	0	0	22	0
88	34	Present	wet	1754	101.8	6.8	1.59	68.6667	26	7.43	40	31.2	22.5	13.9957	14	0.00266562	4.2405	0.2295	0.61812	14	4	18	0.25	4	1	1	Forest	Partial	Boulder	Wetland	0	38	0	0	0	0	0	0	23	1
89	21	Present	wet	1751	94.5	6.53	0.58	59	68	7.44	105	35.1	23.6	13.9957	38	0.00177708	0.0514	0.30906	0.48654	26	24	50	0.3	4	1	1.2	Bush	None	Bedrock	Shrub	0	0	0	1	0	0	0	0	23	1
90	167	Present	wet	1766	94.8	6.64	0.44	55.6667	71	7.37	110	25.9	22.8	9.9969	62	0.00088854	0.03855	0.20502	7.6806	40	50	90	0.3	4	1.1	1.32	Forest	Partial	Boulder	Farmland	1	6	0	0	0	0	0	0	23	0
91	58	Present	wet	1768	95.8	6.79	0.39	66.6667	50	7.35	77	16.4	21.8	7.99752	34	0.00177708	0.4883	0.36108	6.3342	36	22	58	0.2	2	0.9	0.36	Forest	Partial	Boulder	Shrub	0	32	0	0	0	0	0	0	23	58
92	80	Present	wet	2080	97.2	6.9	0.8	64	71	7.36	110	38.7	22.6	9.9969	36	0.00088854	0.4369	0.37944	8.5374	68	10	78	0.5	5	1	2.5	Forest	Complete	Boulder	Farmland	0	37	0	0	0	0	0	0	24	8
93	0	Absent	wet	2078	85.8	5.97	1.37	78.8	60	6.64	72.3	82.7	23.4	3.9988	1	0.225	0.1281	0.39	0.647	12	4	16	1	2.5	0.35	0.875	Bush	None	Boulder	Wetland	0	25	0	0	0	0	0	0	25	0
94	41	Present	wet	2101	96.1	6.68	1.67	30	50	7.5	77	37.9	23.2	11.9963	28	0.00177708	0.19275	0.21114	0.80478	18	8	26	0.2	3	0.5	0.3	Bush	Partial	Smallstone	Shrub	0	52	0	0	0	0	0	0	25	1
95	26	Present	wet	1749	94.2	6.54	0.34	53.06	46	6.4	65	52.2	21.8	11.2	27	0	0.15	0.18	0.73	24	7	31	0.4	2.5	0.8	0.8	Forest	Partial	Boulder	Shrub	0	13	0	6	0	0	0	0	25	1
96	0	Absent	wet	1752	63	5.25	1.94	242	40	7.4	63	173	22.5	9.9969	24	0.00088854	1.16935	0.98226	2.448	30	0	30	0.5	10	1.1	5.5	Bush	None	Smallstone	Forest	0	13	6	13	0	2	0	0	25	1
97	0	Absent	wet	1955	96.2	6.69	1.54	395.667	42	7.31	67	95	21.5	9.9969	30	0.00088854	0.39835	1.35252	2.5092	34	10	44	0.7	7	0.66	3.234	Bush	Partial	Smallstone	Wetland	3	14	0	6	0	0	0	0	27	0
98	0	Absent	wet	1964	92.4	6.3	0.62	402.667	44	7.31	69	233	24.3	9.9969	30	0.00177708	0.0257	0.60588	0.90576	18	20	38	0.4	6	1.1	2.64	Bush	Partial	Smallstone	Shrub	1	7	2	17	0	1	0	0	27	0
99	0	Absent	wet	1964	97.6	7.48	1.67	268.667	32	7.53	51	253	24.7	15.995	20	0.00355416	20.1745	0.86904	4.0086	22	4	26	0.9	8	2	14.4	Bush	None	Boulder	Forest	0	22	0	0	0	0	0	0	27	0
100	34	Present	wet	1685	86.2	8.01	1.69	62.8	47	6.71	79	10.04	19.3	5.99814	28	0.08857	0.353375	0.4284	1.4076	20	8	28	0.2	6	1.25	1.5	Bush	None	Sand	Settlement	0	1	2	2	0	0	0	0	28	0
101	0	Absent	wet	1788	98.6	6.55	2.24	0.8	70	7.28	92.6	68	25.6	4.9985	6	0.075	0.08174	0.702	0.679	24	4	28	0.35	0.5	0.65	0.11375	Bush	None	Sand	Farmland	0	31	2	2	0	0	0	0	29	0
102	24	Present	wet	1508	85.3	7.38	2.07	43.2	53	6.8	58	27	19.5	9.9969	28	0.08857	0.104085	0.459	2.4786	24	12	36	0.7	6	1.6	6.72	Forest	Partial	Boulder	Farmland	0	2	0	6	0	0	0	0	29	3
103	69	Present	wet	1836	69.2	6.63	2.43	25.6	34	7.42	103	33.2	20.5	9.9969	48	0.17714	0.016705	0.4896	1.3464	16	16	32	0.4	7	1.85	5.18	Forest	Partial	Smallstone	Wetland	0	11	3	2	0	1	0	0	30	0
104	52	Present	wet	1830	80.1	7.47	2.55	6.4	27	7.01	58	26.9	18.78	11.9963	52	0.08857	0.170905	0.4896	0.918	32	24	56	0.8	9	1.54	11.088	Open	None	Boulder	Forest	0	22	0	0	0	0	0	0	30	0
105	0	Absent	wet	1755	108.7	7.35	2.24	18	120	8.35	71.8	19.7	24.9	1.9994	4	0	0.10004	0.102	0.185	16	8	24	0.15	1.1	0.98	0.1617	Bush	Partial	Boulder	Forest	17	22	0	1	0	0	0	0	30	0
106	66	Present	wet	1738	101.3	6.76	3.42	16.4	80	6.92	114.1	34	24.9	4.9985	12	0.25	0.05002	0.168	0.321	24	4	28	0.3	0.65	0.38	0.0741	Forest	Partial	Boulder	Shrub	2	9	1	2	0	0	0	0	32	0
107	19	Present	wet	1525	85.5	6.33	1.03	2.4	70	7.62	94.5	42.5	20.7	1.9994	12	0.05	0.06954	0.552	0.378	32	4	36	0.4	1.5	0.08	0.048	Bush	None	Boulder	Wetland	0	12	1	0	0	0	0	0	32	0
108	0	Absent	wet	1600	80.7	7.87	2.07	89.6	33	7.99752	72	13.3	18.4	13	32	0.17714	0.02827	0.6426	2.2644	36	20	56	0.2	0.57	0.46	0.05244	Bush	Partial	Silt	Wetland	0	23	0	0	0	0	0	0	32	0
109	35	Present	wet	1717	95.1	7.11	1.69	50	70	6.91	92.8	52	18.5	5.9981	8	0.025	0.08906	0.103	0.306	24	4	28	0.5	0.7	0.32	0.112	Open	None	Boulder	Forest	0	16	0	0	0	0	0	0	33	0
110	93	Present	wet	1705	84.1	7.75	2.54	59.2	36	7.1	91	14.67	16.91	13	36	0.08857	0.08995	0.306	1.4994	16	20	36	0.7	0.56	0.74	0.29008	Forest	Partial	Silt	Shrub	0	19	0	4	6	0	0	0	33	0
111	132	Present	wet	1608	82	7.72	1.62	11.2	40	9.9969	87	14.5	18.7	16	44	0.08857	0.03341	0.6426	0.9792	8	8	16	1.5	1.32	0.98	1.9404	Forest	Partial	Boulder	Forest	0	11	11	5	1	0	0	0	33	0
112	128	Present	wet	1583	63.2	5.78	2.68	30.4	28	7.99752	74	13.2	20.57	15	24	0.08857	0.078385	0.459	1.224	12	0	12	0.6	0.85	0.26	0.1326	Open	None	Smallstone	Forest	0	32	1	0	0	0	0	0	34	0
113	96	Present	wet	1725	82.1	7.16	2.06	19.2	40	7.6	98	34.6	18.5	18	52	0.08857	0.00771	0.5508	1.3158	24	16	40	0.3	0.89	0.34	0.09078	Bush	Partial	Boulder	Forest	3	17	0	2	1	0	0	0	34	21
114	75	Present	wet	1651	98	6.71	1.78	0.8	70	7.49	90.4	90.2	24.4	4.9985	32	0.2	0.0915	0.563	0.691	12	4	16	0.3	0.8	0.32	0.0768	Bush	None	Boulder	Settlement	0	0	0	?	?	2	0	0	34	?
115	72	Present	wet	1590	76.2	7.19	2.09	12.4	45	7.32	89.5	19.3	22.995	15	20	0.08857	0.63222	0.4284	1.0098	40	16	56	0.55	11	0.63	3.8115	Bush	None	Boulder	Shrub	11	21	2	1	?	0	0	0	34	?
116	48	Present	wet	1595	98.4	7.25	2.55	45.4	40.8	6.37	38.3	76.7	24.3	17	44	7.78	20.1	0.61	0.29	0.08857	0.14135	0.22992	0.25	1.3	0.67	0.21775	Bush	Partial	Silt	Forest	0	34	1	0	1	0	0	0	39	2
117	22	Present	wet	1588	97.2	7.77	2.56	33.6	5.6	7.34	36.2	82.9	21.2	13.9957	32	6.36	21.5	0.82	2.71	0.08857	0.03855	0.12712	0.55	0.9	0.57	0.28215	Bush	Partial	Boulder	Forest	0	63	?	?	?	0	0	0	40	?
118	44	Present	wet	1941	85.8	8.05	1.85	9.6	33	7.01	37.3	20.7	11.9963	21	40	0.08857	0.281415	0.6426	5.7834	8	0	8	0.3	7	1.01	2.121	Open	None	Boulder	Forest	0	52	0	4	0	1	1	0	40	5
119	123	Present	wet	1953	83.1	7.87	1.85	32	35	6.88	32.5	18	19.99	18	48	0.17714	0.505005	0.7344	1.7442	12	20	32	0.4	7	0.93	2.604	Bush	Partial	Boulder	Wetland	1	14	0	0	0	0	0	0	42	0
120	0	Absent	wet	1932	63.2	5.78	1.68	37.3	34	7.2	30.9	21.3	23.1	12	46	0.14	0.11	0.64	1.42	15	16	31	0.2	1.5	1.02	0.306	Bush	Partial	Boulder	Farmland	0	16	2	0	1	0	0	0	42	24
121	49	Present	wet	1248	90	7.56	1.26	56.4	48	6.68	90.2	9.9969	21.3	15	44	0.08857	0.13107	0.3978	1.0098	24	4	28	0.5	30	1.2	18	Forest	Partial	Smallstone	Farmland	0	2	0	0	0	0	0	0	43	0
122	164	Present	wet	1816	95.4	7.13	1.29	38.8	45	6.48	86.8	9.9969	21.9	16	52	0.08857	0.019275	0.4284	1.1322	20	8	28	1	50	0.48	24	Forest	Partial	Smallstone	Wetland	1	14	0	1	0	0	0	0	44	0
123	0	Absent	wet	1680	95.1	7.25	2.17	38.8	26	7.11	11.3	5.99814	21.2	19	32	0.17714	0.27242	0.459	1.0098	32	32	64	0.2	30	0.36	2.16	Bush	Partial	Rubble	Shrub	0	32	0	3	0	21	0	0	46	7
124	0	Absent	wet	1680	98.2	7.43	1.12	37.2	27	7.03	26.01	7.99752	20.4	11	23	0.069	0.08326	0.42255	2.12	9	3	12	0.4	8	1.65	5.28	Bush	Partial	Boulder	Shrub	0	42	1	0	0	0	0	0	46	0
125	0	Absent	wet	1738	98.4	7.77	1.47	29.2	21	6.78	10.42	9.9969	17.2	13	11	0.00457	0.7257	0.32221	5.32	5	3	8	0.5	0.35	1.32	0.231	Forest	Partial	Smallstone	Forest	0	42	8	0	0	8	0	0	46	4
126	123	Present	wet	1672	98.4	7.25	2.55	45.4	40.8	6.37	38.3	76.7	24.3	17	44	7.78	20.1	0.61	0.29	0.08857	0.14135	0.22992	0.25	1.3	0.67	0.21775	Bush	partial	Boulder	Settlement	0	29	0	0	0	0	0	0	46	0
127	0	Absent	wet	1685	97.2	7.77	2.56	33.6	5.6	7.34	36.2	82.9	21.2	13.9957	32	6.36	21.5	0.82	2.71	0.08857	0.03855	0.12712	0.55	0.9	0.57	0.28215	Bush	partial	Boulder	Farmland	0	6	0	0	0	1	0	0	47	1
128	0	Absent	wet	1772	85.8	8.05	1.85	9.6	33	7.01	37.3	20.7	11.9963	21	40	0.08857	0.281415	0.6426	5.7834	8	0	8	0.3	7	1.01	2.121	Open	None	Bedrock	Wetland	0	6	0	2	0	0	0	0	47	6
129	0	Absent	wet	1772	83.1	7.87	1.85	32	35	6.88	32.5	18	19.99	18	48	0.17714	0.505005	0.7344	1.7442	12	20	32	0.4	7	0.93	2.604	Bush	partial	Bedrock	Farmland	2	29	0	0	0	0	1	0	47	0
130	0	Absent	wet	1709	63.2	5.78	1.68	37.3	34	7.2	30.9	21.3	23.1	12	46	0.14	0.11	0.64	1.42	15	16	31	0.2	1.5	1.02	0.306	Bush	partial	Boulder	Wetland	0	34	0	1	0	0	0	0	56	0
131	57	Present	wet	1300	90	7.56	1.26	56.4	48	6.68	90.2	9.9969	21.3	15	44	0.08857	0.13107	0.3978	1.0098	24	4	28	0.5	30	1.2	18	Forest	partial	Smallstone	Settlement	6	20	0	0	0	0	0	0	58	1
132	79	Present	wet	1235	95.4	7.13	1.29	38.8	45	6.48	86.8	9.9969	21.9	16	52	0.08857	0.019275	0.4284	1.1322	20	8	28	1	50	0.48	24	Forest	partial	Smallstone	Farmland	31	13	1	0	0	0	0	0	61	0
133	21	Present	wet	1333	95.1	7.25	2.17	38.8	26	7.11	11.3	5.99814	21.2	19	32	0.17714	0.27242	0.459	1.0098	32	32	64	0.2	30	0.36	2.16	Bush	partial	Boulder	Wetland	0	76	1	0	1	0	0	0	67	0
134	12	Present	wet	1358	98.2	7.43	1.12	37.2	27	7.03	26.01	7.99752	20.4	11	23	0.069	0.08326	0.42255	2.12	9	3	12	0.4	8	1.65	5.28	Bush	partial	Boulder	Farmland	0	17	0	0	0	3	0	0	68	0
135	0	Absent	wet	1799	98.4	7.77	1.47	29.2	21	6.78	10.42	9.9969	17.2	13	11	0.00457	0.7257	0.32221	5.32	5	3	8	0.5	0.35	1.32	0.231	Forest	partial	Smallstone	Farmland	0	12	0	0	0	3	0	0	70	0
136	31	Present	wet	1358	98.2	7.43	1.14	37.2	27	7.03	26.01	7.99752	20.4	11	23	0.069	0.08326	0.42255	2.12	9	3	12	0.4	8	1.65	5.28	Bush	partial	Boulder	Farmland	0	47	23	0	0	0	0	0	71	0
137	12	Present	wet	1799	98.4	7.77	1.74	29.2	21	6.78	10.42	9.9969	17.2	13	11	0.00457	0.7257	0.32221	5.32	5	3	8	0.5	0.35	1.32	0.231	Forest	partial	Smallstone	Farmland	0	28	0	0	0	6	0	0	71	0
138	33	Present	wet	1797	93.8	7.15	2.05	28.4	23	6.93	9.32	8.7355	18.4	15	29	0.00084554	0.03655	0.20402	7.6806	15	14	29	0.7	3	1.09	2.289	Forest	partial	Boulder	Shrub	17	9	0	1	0	0	0	0	72	0
139	14	Present	wet	1475	83.7	6.85	2.36	37.6667	53	7.15	83	13.54	22.6	6	28	0.00088854	0.4369	0.18666	0.4284	24	8	32	0.45	6	1	2.7	Forest	None	Smallstone	Shrub	0	12	0	0	0	0	0	0	76	0
140	52	Present	wet	1484	93.8	6.5	2.39	44.6667	44	7.23	69	9.06	22.7	15.995	24	0.00222135	0.96375	0.37332	9.792	30	10	40	0.4	7	1	2.8	Forest	partial	Boulder	Forest	0	12	0	0	0	0	0	0	84	0
141	78	Present	wet	1500	99.4	7.5	2.74	42.3333	46	7.25	72	14.45	20.3	9.9969	28	0.00133281	1.01515	0.15912	10.5264	22	26	48	0.45	0.4	1.1	0.198	Forest	partial	Boulder	Forest	0	12	0	0	0	0	0	0	84	0
142	92	Present	wet	1485	100.9	8.21	2.6	99.6667	21	7.17	34	37.7	16.6	9.9969	16	0.00088854	0.9252	0.1683	9.1494	20	20	40	0.9	13	1.1	12.87	Forest	Complete	Smallstone	Forest	0	5	0	0	0	0	0	0	99	0
143	115	Present	wet	1522	100.2	8.05	2.54	88.3333	20	7.21	31	35.8	18.4	15.995	12	0.0021325	0.65535	0.13464	14.4432	10	42	52	0.9	8	1	7.2	Forest	partial	Smallstone	Forest	0	7	0	13	0	0	0	0	122	7
144	55	Present	wet	1564	102.1	8.31	6.11	426.333	25	7.15	45	43	17	19.9938	24	0.00906311	1.11795	2.295	19.584	10	16	26	0.7	15	0.9	9.45	Forest	partial	Bedrock	Forest	13	31	0	7	0	0	0	0	126	1
145	34	Present	wet	1728	99	7.56	3.01	63.21	29	7.16	41	35	18.2	17.32	18	0.00082451	0.92886	1.0233	1.8364	12	6	18	0.4	10	0.8	3.2	Forest	None	Boulder	Wetland	27	11	0	3	0	0	0	0	135	1
146	0	Absent	wet	1702	9.3	0.72	6.11	46.3333	43	7.16	70	24.2	20.7	15.995	18	0.00390958	1.42635	0.42534	22.6134	20	16	36	0.4	4	0.5	0.8	Forest	None	Bedrock	Shrub	0	28	0	0	0	0	0	0	139	129
147	21	Present	wet	1661	98.4	7.3	2.08	23.3333	33	6.98	52	20.4	17.7	9.9969	30	0.00355416	0.8481	0.34578	6.12	2	88	90	0.4	12	1.1	5.28	Forest	partial	Bedrock	Forest	1	28	0	2	0	0	0	0	139	1
148	44	Present	wet	1686	94.2	7.62	2.42	54	24	6.99	39	29.1	17.6	15.995	16	0.00275447	0.8231	0.2295	9.18	28	8	36	0.5	6	1.1	3.3	Forest	partial	Smallstone	Shrub	0	9	0	0	0	0	0	0	208	0
149	62	Present	wet	1429	91.5	7.15	1.93	484.333	60	7.05	91	95	19.4	19.9938	30	0.0135058	1.1565	2.3562	22.6746	28	36	64	0.5	6	0.8	2.4	Forest	partial	Boulder	Shrub	0	8	0	0	0	0	0	0	0	0
150	7	Present	wet	1333	98	7.8	2.84	134	48	7.1	73	50.3	18.9	9.9969	20	0.00088854	0.2313	0.28458	12.24	18	26	44	0.3	5	0.6	0.9	Forest	partial	Boulder	Wetland	1	6	0	0	0	0	0	0	0	0
